# Supplementary material for: Effect of Artemisinin on the Redox System of NADPH/FNR/Ferredoxin from Malaria Parasites
Source: Antioxidants (Basel). 2022 Jan 29;11(2):273. doi: 10.3390/antiox11020273 (PMC8868210; doi:10.3390/antiox11020273)
Supplement: Supplementary file 1 [file antioxidants-11-00273-s001.zip]

Archive with 1 entries (1 files):
- antioxidants-1520819-supplementary.pdf
